# Supplementary material for: Genetic Characteristic and Global Transmission of Influenza A H9N2 Virus
Source: Front Microbiol. 2017 Dec 22;8:2611. doi: 10.3389/fmicb.2017.02611 (PMC5744263; doi:10.3389/fmicb.2017.02611)
Supplement: Supplementary Table 1 — The GI numbers of H9N2 sequences of all lineages. [file Table1.XLSX]

## Sheet: Sheet1
H9N2_HA_ALL_lineages	H9N2_NA_ALL_lineages	HA-Worldwide_lineage	NA-Worldwide_lineage	HA-Asia_Africa_lineage	NA-Asia_Afica_lineage	HA-China_lineage	NA-China-I_lineage	NA-China-II_lineage
CY111590	AFF60778	KT157800	AAQ04870	AY206675	BAB39515	KF313561	ABU63960	AAP04509
KX185901	ANG55885	GU247915	AHB73906	AB049159	AGF69024	KX598452	AGO17825	AAV28388
CY180139	ALX30526	KC209500	AHG26481	AB049160	ADP69275	EU753330	ACD56595	AAX86837
FJ190113	ALX30562	KF188395	AHZ38382	FN600115	ABM21888	AF461509	BAS21952	AAY52580
DQ064366	BAM21246	AY862606	ACR58621	KP657977	AGO17837	KM029503	AAY52588	AAY52582
KX421150	ALX30742	KF188387	AHZ38334	KJ643792	BAB39516	DQ064355	AAY52594	AAY52587
CY087824	ALX30538	EF620900	AHZ38298	GU053201	ALP31006	KP865950	AII31221	AAY52589
CY130054	ALX30514	KX185901	ADP06945	KJ696533	AHX37723	AB753201	AJY54359	AAY52590
D90305	ALX30550	JN852803	ADP07089	JX294923	AGO17992	KU042567	BAS21953	AAY52597
DQ067444	BAR64334	KT157805	AEF10495	KF800941	AHA98351	KP865937	AGO17861	AAY52599
CY014663	BAS21941	CY184181	ADU53080	JX456180	AFQ60222	CY087187	BAP33951	AAY52602
AB295601	BAS21952	CY041266	AGY80715	JN540074	AEM97780	KU042565	ACG58416	ABE28415
FJ190150	BAS21953	CY184149	ANT47368	JN540066	AEM97770	KP865944	ABW73986	ABG27044
FJ190112	BAS21954	CY184125	ALR82149	KJ696534	AGO17957	KC820996	AHL21183	ABH05674
FJ190124	AOC36965	JX094859	BAE80443	KF188359	ACP50743	AF461528	AGQ81747	ABI96716
FJ190111	AIG46308	KC162234	AGO17631	CY038482	ACP50677	LC069928	BAQ35905	ABI96778
FJ190132	BAP33951	GU194487	AHG26301	JX273554	AFI73501	KJ426491	AGQ81751	ABJ15709
FJ190130	AKC44578	KP185969	CAG27356	JX273553	AAQ04868	KJ801488	BAM21246	ABK00120
AY664674	AGQ81804	KU143289	ANQ69357	JQ905259	AHA98352	JF916721	AAY52593	ABK41615
KP865931	BAN63399	JX273569	AAF70404	EU477247	AGI40943	KU042256	AGQ81722	ABR29870
KJ426492	BAN66745	CY041426	AFP99799	KF800947	ANE37143	KU217316	AGO17849	ABV31874
KP693803	AOC36960	JX273566	AEN95125	JX273537	AGO17959	KF313565	BAN63399	ABV31902
KP006618	AEO13678	KF188393	ANG55885	KC757975	ADG59567	KP865956	ACA25359	ABV31922
AB256682	AEO13677	CY133633	AHN02951	JX273543	ADG59568	FJ434578	AGQ81739	ABV31946
AB256714	AEK07935	CY125758	ADQ43596	KX000878	ADG59570	KX598440	AEP33152	ABV31966
AF461510	AEX25323	JX273541	AER39812	EU477249	ADG59571	JX448765	AIZ07196	ABY50575
CY098089	AJY54373	AY206674	AGO17988	GQ497123	ADG59572	KP006642	ABR29866	ABY60716
CY006018	AET10149	CY031283	AGO17994	EU477246	AEZ67239	KP006641	AJY54373	ABY60718
KF188389	BAS21951	FN600119	ACU15837	EF063726	BAN16578	KM113313	AAY52584	ABY60722
KF188282	BAQ35905	KF188265	BAO10668	EF063730	AFP99297	DQ064354	AHA56978	ABY60723
DQ227352	BAP47033	CY157025	BAE96035	JQ254954	AFP99299	KU762386	AGQ81719	ACA42419
AB634251	BAP47044	JX437685	ACT83203	KF768203	AEZ67271	GU722369	ALX30562	ACA42429
AF461528	ABW73981	CY073800	ALX30502	GU071984	AGI40955	KC779047	ABR29867	ACD88551
AF461529	ABW73979	KF188373	AAW78075	JX456177	AGI41221	DQ064367	ABV31923	ACD88611
AY036880	ABW73978	KF188333	ABB87921	JX456179	AGO17953	EU365371	AAY52583	ACD88621
DQ064364	ABW73988	CY043912	BAK40149	JQ254937	AEJ31959	KT216641	AAY52579	ACD88631
HQ117886	ALX30574	DQ787802	ACR61647	JX273540	ACL79895	KF188382	AAY52591	ACL12401
DQ064363	ABW73985	CY043864	AJE61909	KC986294	CAC19695	KP285349	ABF56643	ACR56176
FJ190125	ABW73980	KU171016	AGL60995	KC757999	ACJ68789	KP185959	BAS21954	ADC34486
HM773435	ABW73986	AB262463	AMK48448	GU053179	ACR48930	AB256714	AAP49050	ADC97088
AB256706	ABW73977	AB125928	ACR59579	KC757788	ABS50560	GU722365	BAP47044	ADC97090
HM773436	ABW73984	KU310455	CCH50651	KC555105	ABS50548	KP006639	BAF46529	ADC97093
JN381628	ABW73987	CY079646	ABI84437	KF188299	ABS50555	KX598471	AAV28390	ADC97094
HQ326722	ABW73982	CY157502	ABB88393	FJ464729	ABS50561	KF768192	ABV31860	ADH43287
HQ398361	ABW73983	KP336387	ACY79677	GQ120561	ABS50544	AB753213	AEF29014	ADL62703
JQ710462	ACD56589	AY206675	AGY80727	JX273544	ACR48928	KF259099	AII31329	ADO21050
AB256698	ACD56595	CY111590	ANE05739	EF492236	ACD47116	KF313567	AJY54375	ADP05198
KF746785	AHA57032	JQ344328	AGE03192	EF492240	AHX37920	KF142481	AEX25323	ADV78513
AY083841	AGQ81744	KX377330	AMQ32457	EF492221	AHX37956	KJ162124	AGQ81757	ADZ45219
AY083840	AHL21175	CY157510	AGY80762	EF492231	AGI41200	KM977625	AAY52576	ADZ45230
EU753314	AII31329	HM136574	AGO17973	KJ781214	AGI41168	CY077084	BAN15801	AEB71243
EU753330	AII31413	JQ344326	ACG59813	GQ120558	ALA50683	KF059279	ALX30742	AEO52445
AF461525	AII31221	HE802723	AGO17951	EF063735	AHX37908	KF768251	AJY54361	AEO92424
AF461524	AGQ81718	CY005991	ALR82075	KJ643856	ACY79676	GU474598	ACD56589	AFC98360
EU753290	AJI76491	KF188339	AGO17984	KJ643808	AGF69035	GU471885	AHA57032	AFH53530
EU753306	AJY54361	GQ404721	AGO17971	KC758060	AHX37865	KF188366	AGQ81732	AGC74242
EU753298	AGQ81715	CY206765	AGO17937	KC758106	ABS50541	EU573941	AGQ81769	AGE15510
DQ064378	AGQ81719	CY133373	AFZ15764	KT362038	ACJ68679	KU311624	ALX30550	AGI41232
AF461523	AGQ81751	CY157526	AGE08079	KJ643776	AGO17945	KF768215	AAY52578	AGI55577
EU753282	AGQ81734	CY157534	AGY79680	KF188375	AAQ04869	KT216639	AGO17969	AGI55579
AF461512	AGQ81726	KF188285	ADK70159	KF188240	ADX06969	KF768240	AIG46308	AGI55679
FJ190122	AGQ81731	EU982308	AER39802	KF188337	AIW60837	KM609591	BAN15759	AGI55680
EU365371	AGQ81727	KF188341	ADQ43597	CY076723	AFA43946	KP006608	BAN66745	AGK23842
DQ681207	AGQ81737	KF971997	ADV36585	KF259136	ADI79241	KM113121	BAF46519	AGK23845
KX349955	AGQ81732	KF188274	ANT47344	EF063512	ALP31335	CY075054	ALX30574	AGK23866
DQ681221	AGQ81738	KF972117	AGO17965	KF188352	AGO17897	KM113321	AGQ81734	AGK23874
HQ893762	AGQ81724	KF188287	AAW78078	KJ643726	ANE37139	JF715009	AGQ81783	AGN28428
FJ384751	AGQ81746	JF745931	AFM47148	EF492228	ANE36978	HM008896	AOC36965	AGN69155
FJ384759	AHL21181	GU194486	AHZ38358	FJ464719	AKU37814	KM113097	AJI76491	AGO17813
DQ681203	AGQ81725	KX470434	ACD12207	KM922684	AKU37790	DQ064362	AII31413	AGO87197
AY364228	AGQ81735	CY184165	AAP49063	EU665423	AFO82969	KF768236	AGQ81736	AGQ81748
KP657978	AGQ81733	KJ568313	AGO17885	CY093096	AKQ43969	FJ190132	AHA57022	AGQ81749
KF835984	AGO17969	CY125750	AGO17913	KU042918	ACJ68745	KP055061	AEK07935	AGQ81750
EU753322	AJY54375	KF183634	ABQ57380	KF188316	AGO17963	AB841272	AGQ81804	AGQ81758
KF746810	AGQ81756	KU646984	AHH00890	JX273542	CAB95859	CY087179	AKC44578	AGQ81770
KP693778	AGQ81757	GU194485	AER70100	KF188249	ABS50557	KM576111	AOC36960	AGQ81786
AF461532	BAN15801	KF183628	AJE61921	KX000865	ABS50547	EU086283	AEO13678	AGQ81789
KP693788	AII31257	CY102999	AFR46632	KJ781209	ACJ68800	KC417048	AAR24507	AGQ81805
AF461514	AGQ81764	LC042043	CAJ43130	JN828570	ADX99473	KT023056		AGS08822
AF461522	AGQ81768	KF188321	ADF29777	JX273560	ABS50534	KM609599		AHA38348
KP693785	AGQ81769	GU194479	AET77518	JX273556	ABS50545	KJ426484		AHA38360
AY743216	AGQ81752	KC757809	BAR64424	KX000751	ABS50550	KF259086		AHA38408
KF142481	AGQ81753	CY041274	AGL58293	GU050554	ABS50551	KT216643		AHA38430
KP693787	AGQ81754	JF917103	AGO17625	KT285333	ACR48924	DQ064372		AHA38439
KM977625	AGQ81741	KJ013297	AGL57971	KT285349	AEZ67260	GU471804		AHA38480
AB256666	AGQ81740	CY146513	AAW78074	JX310067	ALP31323	FJ434585		AHH25355
DQ064355	AGQ81742	KU366360	AGI02440	KT216648	ANE37064	KF313560		AHL21051
AF461515	AGQ81747	CY180139	AAV68024	JX273551	ANE37134	HQ425334		AHL21052
AF461509	ACG58416	AB276111	AGI41188	JX273545	AHH25375	AF384557		AHL21177
AF461511	AHA38418	AB874675	AFZ77446	JX273558	AHB73382	JX448756		AHL21182
AF461517	AHA38286	AB545593	ANO46321	AY738453	AGI41077	FJ190129		AHL21185
DQ064379	ACG58418	HE802066	BAF34374	EF492235	ANE37148	KP865928		AHL21186
AB432938	ACJ68802	AB485600	CAE00569	FJ464730	AGI41132	KX598469		AHZ59313
KF188366	AHL21183	KJ162122	AFR46643	FJ464725	AGI41210	KC464598		AIE51450
FJ190148	ACG58417	CY144483	BAH69242	AY738451	AHX37992	KP865959		AII31233
DQ064362	AEP33152	CY144699	BAH23433	EF492233	AHX38004	KX598442		AII31245
DQ064380	AGQ81730	CY005989	AGO17961	EF492237	ALA50571	KP185953		AII31269
AF461526	AGQ81739		AMA65243	GQ120554	ABS50554	KM113057		AII31281
KF188294	AGQ81717		AFF60778	JQ254940	ADX99472	JN222381		AII31305
KF313566	AGQ81722			JX273538	AGF69046	FJ190128		AII31377
KF313567	AGQ81729			KU042910	ABM21884	KP865968		AII31401
KF313568	AGQ81736			KX000789		AF461517		AII31437
AY513715	AAY52576			KX000797		KM113169		AII31449
AF384557	AAY52584			KJ781212		DQ064368		AII31473
JQ639778	AGO17825			KC017474		KX598453		AII31497
DQ064360	AJY54358			KX000871		KF313568		AII31509
KF844248	AAV28391			AY738456		EU926628		AII31521
KP055061	AAV28386			JX273546		KP865953		AII31533
JF795136	AGO17861			JF323006		AF461522		AII31545
KF688983	AAV28383			AB753177		KF714775		AII31557
FJ190129	BAN15759			KP185989		KF638575		AII31581
AF461527	AGQ81728					KC821020		AII31593
DQ064373	AGQ81782					KU311616		AIR94118
FJ190117	AGQ81783					KF259158		AIT38459
FJ190126	AGQ81777					KP006632		AIT92867
DQ064377	AGQ81778					EU644482		AIT92890
DQ064374	AGQ81772					FJ190116		AIT92891
FJ190131	AGQ81779					AB256738		AIT92892
FJ231865	AGQ81780					KF357853		AIT92894
HM008898	AGO17849					KU762375		AIT92895
DQ064376	AHA57022					KP186003		AIT92897
HM008899	AAY52579					AB634251		AIT92898
JF916713	AAY52581					KF259142		AIT92900
JF916721	AAV28390					KP412432		AIT92906
GU722368	AJY54359					HM773440		AIW60826
GU722359	BAF46499					KU762381		AIX94916
GU722364	BAF46519					KX598449		AIZ69384
EU086302	BAF46439					HM773438		AIZ69388
EU086226	AAY52593					KT216638		AIZ69390
EU086264	BAF46529					FJ434564		AIZ69392
GU722363	BAF46509					KM113281		AIZ69396
EF612742	AAV28387					KT216637		AIZ69405
GU722361	AAV28381					KP865929		AIZ69409
GU722369	AAV28384					FJ190111		AIZ69444
EU086303	AAR24507					AB836739		AJD10529
EU086266	AAY52578					KP865939		AJD11892
EU086234	AAY52594					KJ426492		AJF45765
EU086318	ABR29866					JN803968		AJJ95735
HM590762	ABR29867					KT164851		AJJ96542
EU086265	ABF56643					FJ190150		AJY54360
EU086319	ABF56634					KF313564		AJY54362
HM590770	AAP49050					KT023035		AJY54368
EU086246	AAY52591					FJ190130		AJY54370
GU121382	AAY52583					KP865943		AJY54374
EU086283	ABF56625					HQ893762		AJY54378
AY294658	AHA56978					FJ190124		AJY54379
EU516304	AFC98349					KM609593		AJY54381
DQ064361	AIZ07196					KP185957		AJY54384
FJ231864	AIZ07195					KM113233		AJY54385
JN381627	AAY52588					HM008887		AJY54387
KP997232	ACA25349					JX273563		AJY54389
KC817011	ACA25359					KP185972		AJY54390
JN381629	AAY52585					AF461530		AJY54391
KC817008	ABV31860					KP185992		AJY54392
KC817010	ABU63960					AB256682		AJY54393
KC817009	ABV31923					KP286261		AJY54394
KC817012	AEF29014					KT023057		AJY54397
KC817013	ALP30976					AF461529		AJY54399
KU311581	ALP30956					CY146660		AKA60605
KU311616	ALD19113					KU042298		AKP04603
KU311592	AOC36963					KM113137		AKQ43962
KU311586	AOC36957					KU311581		AKQ43963
KU311600	ALP30966					KC821026		AKQ43964
KU311624	ALP30736					KX598445		ALD19120
KU311608	ALP30776					EU516304		ALP30526
KJ426486	ALP30746					KT216640		ALP30536
KP865943	ALP30646					DQ064366		ALP30906
JF714997	ALP30656					KP185973		ALP30956
KJ162120	ALP30766					KJ128362		ALT20083
JX448754	ALP31016					HM773433		AMN87929
JX448753	ALP31026					KJ426404		AMP44520
JX448756	ALP31046					FJ190117		AMP44529
JX448755	ALP31036					EU086319		AMP44534
KC817006	ALP30406					KX598450		AMP44536
KC817004	ALP30466					KC820994		AMP44537
KC820997	ALP30476					EU086245		AMP44538
JN803970	AJJ96388					KF746827		AMP44539
JN803971	AJJ93654					KT023065		ANM72191
JN803973	AJJ93686					KX598448		ANZ03809
JN803977	AGO18250					KP006640		AOC36948
JN803976	AGO18262					JQ228390		AOC36949
JN803974	AKQ43965					KP185964		AOC36954
JN803975	ALP31056					KP865963		AOC36955
KP865938	ALP31066					FJ190126		AOC36959
JN683646	AGO18286					KX598460		AOC36962
KF259098	AGO18298					KX598430		AOC36964
KF768192	AGN69372					GU722368		AOC36966
FJ231867	AGN69392					KF746756		AOC36969
HM008900	ALP30846					DQ227352		AOC36977
FJ581431	ALP30856					KF313562		AOC36980
FJ231866	ALP30876					AF461511		AOC36981
FJ190146	ALP30896					KX598458		AOC36982
KJ426487	ALP30886					KM113129		AOC36983
FJ190116	AJJ96542					AB256746		AOC36984
FJ434562	ALP30606					KU720441		AOC36985
FJ434578	AGQ81809					KU762387		AOC36986
JN571285	AGR33908					AF461510		AOC36987
JX122429	ALP30396					JQ639778		BAF46429
JX122430	AHL20933					KM609585		BAF46449
JX122431	AJJ93767					KU042261		BAF46469
JN222381	AMN87927					KP185965		BAF46489
JQ228390	AJF45753					KF188289		BAN15791
JN571286	ALD19115					KT023064
KJ801488	ALD19114					KJ725012
JX448747	ALD19112					GU471796
KX598443	ALD19106					EU502901
JN986889	ALD19108					KX598468
KM113193	ALD19109					KX598429
FJ434569	ALD19111					KC768041
FJ434585	AOC36977					KU762380
FJ434574	ALD19110					KX598456
FJ434575	ALD19118					FJ384759
HM008887	ALD19119					AF461516
FJ434573	ALD19120					KP865966
JF715008	ALP30626					DQ465400
KP865955	ALP30866					HQ117886
KP865942	ALP30946					KP416689
KM113249	AHZ59239					KC779048
FJ434572	ALP30436					KF313559
KM113129	ALP30366					KM609560
JF715026	ALP30376					KU311592
JX448765	ALP30386					KF188234
KC920695	ALP30456					GQ202056
KM113281	ALP30526					EU516312
JF715032	ALP30516					KC817012
JN986886	AMN87928					AF461518
JF715033	AMN87929					KU762385
JX448746	AOC36985					FJ581431
KC821003	AOC36979					AB256666
KC821024	ALR82173					KF313563
KC821023	AJF45747					KM609588
KC821022	AJF45748					KM054788
KC821026	AJF45749					KT216642
KC821021	AJF45765					GU471805
KX598450	ALP30446					KP185979
KX598429	ALP30536					KP865948
JF715004	AOC36987					KX598467
EU644485	AJJ92794
EU644487	AJJ92806
HM008888	AJJ92914
AB753213	ALP30636
GU471879	ALP30916
GU471891	ALP30926
GU471870	AJJ96518
KF188289	AJJ92081
KM113297	AOC36984
KJ426491	AOC36969
KF259086	ALP30496
GU471886	ALP30506
GU471881	ALP30426
GU471890	ALP30486
GU471883	ALP30416
GU471878	AJD78201
KF188361	AJD78213
KF259099	AJJ93803
FJ231863	AJJ92589
JN986884	AJJ96400
KM113321	AJJ96436
JX448748	ALR82185
GU471875	ALR82197
GU471882	ALP30566
GU471880	ALP30586
GU471887	ALP30576
GU471888	AJJ96530
GU471876	ALP30546
GU471877	ALP30596
FJ434563	ALP30686
FJ434564	ALP30696
KP865941	ALP30706
FJ434580	ALP30716
FJ434582	ALP30726
GU471794	ALP30756
GU474598	AIR94118
GU474606	AOC36958
KM113097	AOC36959
KC767259	AOC36978
KM113145	ALA49077
KP865947	AJD78189
KP865945	ALA49071
FJ434581	AOC36975
FJ434579	AGL51128
FJ434583	AOC36970
FJ434566	ANZ03809
FJ434584	AOC36971
FJ434567	AMP44535
FJ434568	AMP44536
FJ190137	AKZ17725
KJ000698	AOC36976
AY664670	ALD19117
KF188304	AJD10661
KF768251	AJJ92637
KF768215	AOC36947
FJ434587	ALR82161
HM773440	AJJ92866
EU644482	AKP04603
EU644484	AOC36968
EU216090	ALT20083
JX273563	ALR82137
GU722366	AOC36966
GU722365	ALA49079
GU722367	ALA49078
EU086245	ALA49080
GU722362	AJJ95372
GU722360	AJJ92878
EU216087	AJJ92842
FJ434565	AJJ92854
FJ434576	AOC36967
FJ434561	AIZ69404
HM008885	AJD10100
EU216092	AIZ69405
FJ434577	AJJ93618
EU216089	AJJ93606
EU216091	ALA49072
KJ768991	ALA49075
KJ426331	AJD10256
KT023031	AJD11868
KT023022	AJD11880
KP414429	AJD10529
KX598464	AJD10424
KP414629	AJD11892
KP414339	AJD10436
KP414485	AJD11856
KP414565	AJD10460
KP414533	AJD10364
KX598433	AJD10448
KT023029	AJD10388
KT023021	AJD10400
KP414613	AJD11249
KT023020	AJD10637
KT023025	AJJ95735
KT023014	AJD10412
KT023027	AJD10352
KT023026	AJD10376
KT023039	AJD10625
KT023016	ALF04565
KT023053	AOC36954
KT023054	AIG44695
KF638575	AJD10124
KM113185	AMP44530
KP006634	AJD10292
KP006638	AJD10328
KF638574	AJD10340
KM113201	AJD11261
KM113265	AJD11237
KP693784	AJD10160
JX448751	AJD10184
JX448752	AJD10196
KC821015	AJD10136
JX448763	AJD10148
KP865958	AJD10172
KP693777	AJD10280
KP185957	AJD10673
KP006616	AJJ95694
KC821002	AJD11225
KP006619	AJD10208
KF059275	AJD10268
KC821008	AJD10316
KP185965	AJD10757
KF835986	AJD11213
KJ726692	AJD11165
JX312542	AJD11177
JN986890	AJD11189
JQ356874	AJD10220
KT216640	AJD10244
KM113241	AJD10304
KU762375	AJD11201
KT216637	AJJ92349
KP006612	AJD78177
KP006608	ALA49073
KP006621	AJJ92709
KP006611	AOC36983
KP865952	AJJ92661
JF715018	AJJ92945
KT216638	AJJ92225
KP006636	AJJ92445
JF715043	AJJ92565
JN986885	AGQ81758
JF715000	AJY54372
JF715003	AGQ81762
JF715006	AGQ81763
KP006624	AGQ81790
KP006637	AIT92889
JF906206	AIT92891
KM029503	AIT92903
KP006615	AHL20936
KP006639	AIT92879
JN803991	AJJ92337
JN803992	AJJ92397
JN803988	AJJ92325
JN803961	AJJ92601
JN803964	AJJ92758
JN803947	AJJ92421
JN803948	AJJ92957
JN803981	AJJ92685
JN803987	AHZ59313
JN803957	AJJ92481
JN803962	AGQ81807
JN803963	AJY54396
JN803966	AOC36961
JN803967	AFH53518
JN803982	AII31473
JN803983	AJJ92649
JN803990	AJJ92625
KT216635	AJJ92469
KC871564	AJJ92553
KP865944	AJJ92265
KC821007	AJJ92457
KM113257	AJJ92505
KT216636	AJJ92541
KP865951	AGQ81792
KC768041	AGQ81793
KC768040	AGQ81791
KC779047	AGQ81794
KJ726689	AEZ54204
KM113089	AFH53512
KP865953	AGQ81795
KP865935	AGQ81805
KJ426483	AGQ81802
KP865937	AGQ81803
KP865961	AGQ81774
CY087171	AGQ81798
CY087179	AGQ81801
CY087187	AGQ81797
JF795102	AGQ81799
KJ000700	AGQ81800
KF746819	AGQ81796
KT216634	AGQ81786
KC820998	AGQ81787
JF795054	AFH53519
KJ419942	AOC36986
KJ419944	AJJ92069
KJ419945	AOC36980
JF795144	AOC36946
JN804001	AOC36964
KJ419939	AJJ92493
KJ419946	AOC36982
KJ419948	AJJ92213
KJ419943	AJJ92289
JF795038	AOC36972
KJ419953	AJJ92313
HM751194	AJJ92361
GU474582	ALA49074
GU474574	ALA49081
GU474590	AJJ92721
GU474566	AJJ92057
GU474550	AJJ92157
GU474558	AJJ92409
JF795046	AJJ92673
KP186010	AJJ92106
KC820999	AJJ92119
KJ426488	AJJ92529
KJ426484	AGS08813
GU471896	AGQ81748
GU471796	AGQ81749
GU471799	AGQ81750
GU471893	ALD19104
GU471895	AGQ81806
GU471800	AGQ81811
GU471894	AGQ81831
GU471795	AGR33906
GU471802	AGQ81835
GU471805	AGR33910
KF715228	AJD11141
KJ000702	AJD10112
KF746748	AJJ95682
KF746769	AOC36951
JN683644	AJD10517
JN683645	AJD11321
KP865948	AJD11153
AB753192	AJD11117
AB753201	AJD11285
AB753217	AJD11297
KC821000	AJD11129
KJ426490	AJD11309
KC768039	ALD19101
FJ434586	ALD19102
HM773437	ALD19116
FJ190138	ALD19103
JN683647	ALD19105
KP006603	AGQ81816
KP414517	AGQ81819
KP693779	AGQ81841
KP693795	AGQ81822
KP693802	AGQ81813
KJ726691	AGQ81815
KU762380	AGQ81817
KU762388	AGQ81818
KJ426405	AGQ81837
KC821013	AGQ81838
KC821014	AHL20934
KM113177	AIT92904
JF715030	AIT92905
JF715037	AGQ81820
KC817005	AJJ93741
JX448757	AJJ96412
JX448760	AKQ43971
JF715001	AII31365
KJ426403	AJY54400
KU762377	AOC36948
KC879302	AJY54392
KM113233	AII31509
KF188401	AII31401
KF259128	AGI41232
KF259129	AII31485
JN986887	AJY54378
JN803999	AII31557
JN803994	AJY54395
JN803997	AJY54398
JN803993	AII31281
JN803995	ALP30666
JN803996	ALP30676
JN803998	AHZ59251
JN804000	ALD19107
KJ426399	AJJ93791
KP693804	ALP30616
KP693805	AJJ92818
KP693810	ALP30556
KP693799	AIT92902
JQ770129	AJJ93642
KP006613	AJJ93630
KP006633	AMP44515
KP006635	AOC36956
KP006642	AJD10697
KJ426324	AJJ93497
KC821011	AJJ93485
KF514116	AJJ92770
KC821020	AHL20932
KF844249	AJJ93582
KU762387	AJJ93594
KF768187	AJJ92830
JF715005	AMP44518
KF768226	AJJ93729
JN803949	AJJ96448
JN803986	AOC36952
JN986888	AGQ81814
JF715045	AGU02000
KM113121	AGQ81808
KC821005	AIT92906
KC821012	AGO18274
KJ426404	AII31629
KJ426398	AKQ43970
KU762379	ALP30906
KU762374	AGQ81810
JF795086	AGR33911
KC821004	AII31581
KP865934	AMP44517
KP865956	AHH25355
KP865949	AKQ43968
KP865950	AIT92869
KF746851	AIT92873
KM411628	AOC36981
HM036348	AGN69362
JF715002	AGN69382
KC821001	ALP30936
KC821009	AOC36974
KC821010	AOC36973
KM285397	ALP30786
JF795070	ALP30796
KJ419940	ALP30826
HQ225839	ALP30836
JN683643	ALP30806
JN683642	ALP30816
KC821006	AGQ81821
JF715007	AGQ81823
HQ378727	AGQ81839
JF795094	AGQ81840
KC779048	AGQ81824
KP865932	AGQ81825
KP865933	AJJ92902
KM411634	AJJ93461
KM113313	AJJ93473
KP865939	AJJ93545
KP865946	AGI55577
KP865936	AMP44533
JN803955	AHL21179
JN803952	AGN69159
JN803956	AKQ43967
JN803984	AIT38449
JN803951	AIT38459
JN803980	AJJ93557
JN803989	AIT92871
JN803950	AIT92872
JN803954	AGC74242
JN803958	AKA60605
JN803965	AHL21044
JN803953	AGE15510
JN803959	AHZ59275
JN803978	AIT92881
JN803969	AIT92878
KP081533	AIT92882
JN803972	AII31437
JN803985	AGK23842
JN803960	AGK23867
JN803979	AMP44520
JN803968	AGC74240
GU471804	AIT92875
JF715009	AFH53523
JX122434	AFH53527
KX598441	AHL21042
GU471872	AEY75669
GU471868	AHL21048
GU471869	AIT92892
GU471871	AJY54401
GU471867	AIT92888
GU471865	AIK26433
GU471866	AIT92885
GU471793	AIT92886
GU471864	AIT92900
GU471873	AIT92898
GU471874	AIT92877
KU762369	AGN69154
KT023044	AIT92893
KU762364	AIT92884
KT023015	AIT92901
KT023060	AGN69156
KT023063	AIT92883
KX598435	AMP44522
KU217316	AMP44524
KX598437	AMP44532
KX598461	AMP44523
KT023062	AMP44534
KX598465	AGC74241
KT023061	AFH53514
KT023064	AFH53515
KX598463	AHL21049
KX595338	AMP44526
KU720441	AHL20935
KX598468	AFH53522
KU720440	AFH53526
KX598456	AFH53511
KT023065	AFH53524
KX598453	AIT92867
KP403993	AIT92894
KP403995	AIT92890
KU143287	AIT92868
KP403994	AIT92895
KU042575	AIT92876
KX598471	AJJ93779
KU042573	AMP44521
KT356758	AHL21043
KU042565	AMP44519
KU042581	AIT92896
KU042574	AIT92899
KU042578	AIT92887
KU042582	AJY54399
KU042580	AJY54389
KU042577	AJY54391
KU042579	AGZ62415
KU042566	AGO87197
KU143290	AIT92870
KP289303	AFH53520
KP289304	AJY54394
KT356759	AJY54397
KT164851	AEZ54222
KP416446	AMP44531
KT356756	AMP44528
KT356760	AMP44529
KT699056	AIZ69396
KU042567	AIT92880
KU762385	AII31269
KT023040	AII31497
KT023047	AIT92897
KJ128362	AIZ69388
KF259166	AIZ69402
KT216644	AFH53517
KF178694	AGK23862
KT216647	AET10159
KP285245	AGQ81773
KP285821	AHZ59287
KP285837	AHA38394
KP285261	AHB73876
KU042273	AGQ81788
KU042274	AGQ81789
KU042271	AGQ81781
KU042269	AGQ81785
KU042270	AFH53530
KP414718	AIZ69409
KP414726	AFH53513
KP414798	AFH53529
KU042289	AOC36955
KU042265	AFH53528
KF042126	AGQ81784
KU042268	AFH53521
KU042267	AJY54388
KF042124	AFH53525
KU042259	AJY54385
KU042257	AGQ81775
KF259160	AGQ81776
KF259162	AET10169
KF259180	AGQ81770
KF259182	AII31449
KF297298	AGQ81760
KF259185	AJY54371
KF259161	AGY14272
KF042125	AGY14284
KF042123	AIZ69390
KU042266	AHL21052
KU042264	AJY54383
KU042262	AEE73586
KU042247	AET10131
KU042263	AGN69153
KU042246	AII31317
KF297299	AMP44539
KF178686	AJY54382
KF259159	AKQ43964
KF259163	AKQ43963
KF259183	AEO52425
KF297296	AFP36175
KX598446	AEO52505
KJ768987	AGK23855
KF500977	AII31533
KU042277	AGK23861
KP415260	AEO52475
KP415268	AEO52515
KP415276	AMP44537
KP415284	AFH53516
KU042286	AJY54393
KJ726693	AEO52385
KF178670	AHZ59263
KF178662	AHL21047
KX598455	AJY54390
KX598447	AEY75680
KP006606	AII31245
KP414702	AEO52395
KP414710	AEO52405
KP415179	AEO52415
KP415187	AGK23865
KP285461	AIE51450
KT023049	AJY54366
KT023050	AEO52465
KT356751	AEO52525
KU042261	AEO52485
KU042260	AEO52495
KM054788	AHB73806
KP415382	AHL21050
KU042291	AMP44527
KU042276	AEO52455
KU042280	AEY75658
KU762366	AGG53762
KU762382	AII31353
KU042297	AGK23870
KP414734	AHZ59299
KP414766	AHA57043
KU042285	AGQ81759
KU042284	AKQ43962
KU042283	AHL21045
KU042282	AMP44538
KU042281	AGK23853
KP414750	ADO34936
KP414758	AEB71240
KP414742	AII31425
KP415171	AGK23854
KT356753	AGK23841
KT356752	AGK23858
KX598467	AMP44525
KX598459	AHL21051
KX598439	AGK23859
KX598457	AGI55679
KX598469	AJY54387
KP417213	AHA38324
KX598451	AIQ82570
KP415341	AJY54380
KP417167	AJY54381
KJ726694	AGI55579
KP415366	AET10140
KT216649	AGI55578
KP414269	AHL21176
KP414541	AJY54368
KT356757	AGK23866
KJ000704	AGK23856
KT449573	AGK23875
KT449572	AGK23872
KT449574	AGK23873
KT449587	AGK23871
KT449576	AII31545
KU720439	AOC36953
KF259164	AGK23846
KF297301	AEB71239
KF259184	AGK23860
KP414260	AEB71236
KP414637	AEO52375
KU762365	AEB71237
KT356754	AIN26008
KT449584	AGK23851
KT449591	AGK23852
KU042570	ADN26831
KU042568	AEP33148
KU042569	AEP33149
KP404000	AII31233
KT449577	AHA38372
KT449589	AGK23850
KT449580	AJY54363
KT449582	AJY54364
KT449575	AJY54365
KT449578	AJY54369
KT449579	AEB71241
KT449583	ADK98485
KT449585	AGQ81765
KT449581	AGQ81766
KT449590	AGQ81767
KT449586	AII31569
KT023045	AJY54384
KP414331	AHB73786
KP414381	AHB73816
KP414397	AGQ81761
KU762367	AIY59359
KP403999	ADE43745
KT023037	AGI55680
KP415390	AOC36962
KP417151	AJY54370
KP417135	AJY54377
KP414581	AJY54367
KT023051	ADM53387
KT023052	AHL21180
KX598436	AHL20928
KP285421	AHL21182
KP285061	AII31377
KT356755	AIZ69384
KP286245	AEP33153
KP286253	ADZ45208
KP286237	ADZ45219
KP285349	ADZ45230
KP285445	AKQ43961
KP416662	AHL21177
KP285285	AGK23845
KP285277	ADK98496
KP285301	AGK23844
KP416689	ACJ68801
KP286261	AEB71238
KP185992	AGS08822
KP414365	AII31305
KU042572	AGZ62439
KP414661	AGK23848
KP414477	AEP33150
KP414605	AEP33151
KP414453	AHA38439
KP414469	AHL21178
KP414413	AHA38454
KP414227	AHA38466
KP414389	AGK23847
KP414294	AEB71234
KP414421	AIZ69444
KP414235	ADC34486
KP414286	ADC34487
KP414819	BAN15780
KP414461	BAN15791
KP414549	BAN15813
KP414493	AHL21185
KP414501	AEO52435
KP414557	AGK23849
KP414525	AJY54379
KP414621	AEB71233
KT356761	AEB71235
KU042295	AEB71244
KT338300	ACL12401
KP285437	AHL21184
KU042571	AGZ62427
KU042288	ABY60715
KU042258	AHA38310
KX598466	AHA38336
KU042296	ACG59804
KP417229	ABY59539
KU042278	AGK23843
KU143288	ADC34483
KM113057	ADC34485
KP414827	ADC34484
KF259175	ADC34482
KF259192	ADC34481
KP415292	AOC36949
KP415313	AII31461
KM609599	AII31341
KF178678	AII31593
KM113049	AIZ69392
KX598462	AII31521
KP185961	AJY54374
KP185987	AHL21186
KP417194	ADC97094
KU042298	ABV31900
KU042290	ABV31901
KU042287	ADC97088
KF259173	ADC97086
KF259176	ABV31966
KF259177	ABQ51938
KF259191	ABV31856
KP285269	ABV31922
KP285293	ABV31965
KU042249	ABV31846
KU042248	ABV31873
KU042251	ADJ96304
KU042250	ADJ96319
KP415349	ABV31902
KU042294	ABV31945
KP414243	ABV31946
KP417221	ACY06618
KU042292	ADC97084
KU042293	ADC97093
KJ419950	ADC97089
KM609577	BAF46449
KM609594	BAF46489
KM609586	ACK43766
KC464598	AGN69155
KF059281	AHL20930
KM609596	AHL20931
KM609584	AIT92874
KM609582	AHL20929
KP006617	AHL21046
KJ426325	AGK23857
KP865962	AGK23874
KU762371	AIZ69398
KU762373	AEO52445
KJ419949	ACK43762
KM609567	ACR56177
KJ419952	ACK43244
KF059276	ACK43760
KF059274	ACR56176
KC951122	ACK43764
KU762381	ADH43287
KP693794	ABY60720
KU762370	AHA38408
KJ426326	AHB73846
KJ426327	AHB73796
KP865969	AHB73896
KC879298	ADC97090
KP865968	ADC97091
KM609580	ADC97092
KM609592	ADC97085
KP865970	ADC97087
KP693808	ABV31874
KP693807	AAV28382
KP006630	AAV28377
KP006629	AGO17813
KM609566	AAV28376
KM609562	AAV28379
KP006627	AAV28380
KM113081	AAV28378
KP657979	AAV28385
KF357850	AAV28388
KU042272	ABW73976
KT449588	ACD56592
KJ000708	ADP92355
KM576111	ABW73990
KM576103	ABW73989
KT023058	ACD56594
KX598434	AHA56964
KT023059	AHA57002
KX598440	BAF46469
KP006626	ABR29871
KU042275	ABY60719
KU042256	ACD88561
KU042254	ACD88581
KU042253	ABR29870
KU042252	ABJ52555
KP006623	ABY50575
KP006640	ABG27044
KP415227	ABK00114
KP415244	ACI89441
KP415252	ANM72191
KP006604	ABK00120
KM609595	ADV78513
KP006602	ACI89435
KP006609	ABI94768
KP006620	ABI97308
KP006625	ABK41615
KP006610	ABJ15709
KF357852	ABI96716
KU042255	ABI96778
KT216646	ACD88611
KU042576	ABY60722
KU042279	ACD88601
KJ768984	ACD88591
KC417046	AAY52600
KC417048	ACD88621
KC417047	ACD88631
KJ768998	AAQ04881
KJ426396	AAY52601
KU762378	ACD88571
KM609561	AHB73856
KM609583	AAP04509
KM609587	AGN28428
KM609560	BAF46429
KJ768996	AHA38382
KJ725012	AIW60826
KJ768992	ABY60718
KJ769002	AHA38430
KJ768990	ACA42429
KJ768994	AAY52589
KX598442	AJY54360
KM609573	AJY54362
KP006622	ABR29873
KF059278	ABR29869
KM609564	ABR29874
KM609565	ABR29875
KP006641	ACA04668
KT216641	ACD88541
KP185964	ACD88551
KJ426329	ABR29872
KM609563	ACA42419
KJ426402	AHB73956
KF059279	AHB73946
KU762368	ACA04667
KJ000710	ACA04641
KJ426397	ACA04649
KM609576	BAF46459
KP693783	ABB88250
KP693791	ABB90217
KP693792	ABB17028
KP693793	AHB73926
KP693809	AAX86837
KP693782	ADL62703
KP865966	AAY52586
KP185952	BAF46479
KJ768989	ADO14467
KC879301	ADO79922
JX122435	AGO17873
CY146660	AIX94916
KC920693	ACG58415
KJ426330	AEB71243
KM113305	ADP05198
JQ356872	AEF28852
KJ426400	AAY52598
JF715029	AAY52599
KJ426323	AAY52595
AB983222	AAY52596
LC028176	ADO21039
JX448766	ADO21050
KP415195	ADO21017
KP693812	ADO21028
KJ426395	AAQ04877
KP693796	AAY52590
KP693797	ABR29868
KP693798	AHA56968
KC920694	ABB90195
KP693780	ABB90206
KX598430	AGO17921
JQ770128	AGO17933
JQ770127	AGO17955
JQ770143	AGO17986
KJ000706	AGO18000
JQ770124	AGO18008
JQ770126	ABY60721
KF714775	AHA38348
KC920696	AAY52577
KP865963	ABH05674
KM609568	AAY52582
KT216642	AFC98360
KM609571	ABK59024
KM609572	ABB90185
KM609575	AGO17917
KC920698	AGO17976
JQ356873	AAY52580
KF715244	AHB73836
JQ770138	AEB71242
KJ769000	AAY52597
JQ770139	AHB73936
JQ770142	AHB73826
KU762386	AHB73886
JQ770125	AHB73866
KF746802	AHB73916
KP006614	AAY52592
KF835982	AAY52602
JX448767	ABY60716
KC920691	AAY52587
JX448764	AHA38360
KC920690	ABE28415
JX846585	AEO92424
JX448768	ABY60723
KC920697	AHA38480
KC920692	ABY60717
JX448759	AHA38302
KJ419947	AKU37814
KP865960	AFV68531
KF714783	ANK57890
KU762376	AGF69013
KJ426401	AGF69046
JF715053	AGF69035
JF715040	AGF69024
JF715041	AFO82967
JX448758	AFO82969
JF715017	ALP31311
JF715010	ALP31323
JF715011	ALP31335
JF715012	ACP50622
JF715013	AGO17963
JF715039	AKQ43969
JF715014	AIZ69439
KX598470	AKQ43966
KP414509	ALP30996
KP414645	ALP31006
LC069910	ALP30986
LC069915	ACY01419
LC069909	ACY79674
LC069925	ACY79676
LC041346	AEP84138
LC069926	AHX37711
LC069928	AHX37723
LC041350	AHX37784
LC069927	AHX37968
KT023038	AHX37865
KP414669	AHX37689
KJ768988	AGI40931
KP414694	AGI40943
KP865965	AGI40908
KX598438	AGI41221
KM070510	AHX37754
KT023048	AHX37665
KJ419951	AGI40979
KC879299	AGI40872
KC879300	AGI41000
KX598460	AGI41032
KT023043	AGI40783
KX598454	AGI40896
KX598458	AGI40884
KX598449	AHX37653
KP185971	AHX37920
KP185972	ALA50585
KP185970	AGI41178
KM076704	ALA50683
KP185985	AHX37877
KP285133	AHX37992
KP285813	AHX37735
KP285173	ALA50621
KP285501	ALA50633
KP285805	ALA50571
KP285237	AHX37834
KP285829	AHX37908
KP285125	AHX37815
KP285117	AHX37677
KP285253	AGI41168
KP285093	AGI40771
KP285141	AGI40967
KP285165	AHX37956
KP285181	AHX38004
KP285221	AGI41132
KP285773	AGI40852
KP285229	AGI40920
KP285413	AGI40829
KP285077	AGI41144
KP285085	AGI40807
KP285101	AGI41122
KP285109	AGI40840
KP285157	AGI40860
KP285189	AGI41156
KP285197	AGI40817
KP285205	AGI41200
KP285213	AGI41012
KP285789	AGI41054
KP285797	AGI41210
KP285781	AGI41101
KP185980	AGI40747
KM113161	AGI41089
KP285765	AGI41065
KP285877	AGI40759
KT023055	AGI41044
KT023056	AGI41077
KP006607	AGO17897
KP006632	AGI40955
KM113065	ADX99472
KP006605	ADX99473
KP414790	AKU37790
KP415163	ACY79675
KP415219	ADI79241
KT023017	AFO82968
KT023036	AGO17957
KF357851	AGO17931
LC000596	AEM97780
KT023024	AFA51693
KP289305	AFA51694
KT023046	AHA98350
KX598444	AHA98349
KM455872	AHA98351
KX598445	AFQ60222
KT023042	AEX30531
KP289306	AEX30532
KP285069	AFA51696
KP416654	AHA98348
KP285757	ACP50743
KX598452	ACP50633
KP285741	ACP50710
KP285749	ACP50699
KP285869	AEM97770
KP285853	AFP99300
KP285861	ACP50721
KT023034	AFI73501
KT023035	ACP50732
KT023041	AFP99301
KT023028	AFP99302
KX598431	ACP50655
KP185962	ACP50688
KP417143	ACP50666
KF357853	AGO17903
KP185986	ACP50677
KP285341	AGO17935
KF259168	BAN16577
KF259174	AFP99298
KF259167	AFP99299
KF259169	ADK95043
KF259170	AFP99295
KF259190	ACY01416
KF259171	ADK95041
KF259193	ADK95042
KF259165	ADK95044
KF259189	ACY01418
KP693786	AFP99297
KP693789	ACY01417
KF259172	AFP99296
KM609597	BAN16576
KM609598	BAN16578
KJ426328	ABK60304
KT023033	ACD47110
KT023030	AGO17953
KP185973	AFA51695
KC817014	AGO17945
KT023057	AGO17990
KP415374	AGO17992
KP865964	AEZ67228
KP865967	AEZ67216
KM609585	AEZ67239
KM609574	AFA43946
KM245331	AIW60837
KM609578	ACL79895
KM609570	AIT38510
KM609593	AIT38522
KM609588	ACP50644
KM609581	AKQ44037
KM609569	ANE36952
KM609591	ANE37032
KP185959	ANE37060
KM609589	ANE37066
KT216643	ANE37078
KP693800	ANE37050
KP693801	ANE37065
KJ426489	ANE36950
JF715052	ANE36962
KF259157	ANE36963
KM113105	ANE36973
KJ726690	ANE36983
JN986892	ANE37074
JN986893	ANE37128
KC821025	AHB72902
JX448761	ANE37004
JX448762	ANE37121
KP185968	ANE37000
KF259138	ANE37026
KF259141	ANE37064
KF259142	ANE37089
KF259134	ANE37104
JF715044	ANE36937
KM113137	ANE37100
JF715016	AHB73163
KF259123	AHB73237
KF259124	AHB73336
KP865959	AHB72982
KP865940	AHB73371
KF259126	AHB73437
JX122437	ANE36954
JF715015	ANE36995
JX448749	ANE37111
JX448750	ANE37105
JF715046	ANE36955
JN869546	ANE37116
JF715027	ANE37139
JF715042	ANE37056
JF715047	ANE37115
JF715051	ANE37051
JF715025	ANE36987
JF715049	ANE37020
JN986883	ANE37134
KP186002	ANE37012
KP186003	ANE36978
KF259145	ANE37038
KF259147	ANE37047
KF259144	ANE37086
KF259146	ANE37101
KP186004	ANE37123
KM113273	ANE37088
KF259151	ANE37114
KF259154	ANE37148
KF259156	AHB72958
KF259158	AHB73513
KF259155	AHB73269
KF259152	AHB72914
KF259153	AHB73117
KP185950	AEZ67207
KJ769001	ANE36991
JQ770134	ANE37040
KF259148	ANE37055
AB836739	ANE37039
AB841272	ANE37069
KF259143	ANE37140
KU762372	ANE37143
KM609590	ANE37002
KF259137	ANE37021
KP185979	ANE37048
JX122428	ANE37061
KP865957	ANE37118
JN986895	AHB73093
JQ770141	AFV68518
KJ768986	AEJ31948
JN986896	AEJ31959
JX122427	AEZ67260
KP185953	ACR48918
JQ770137	ACR48919
KJ768997	ACJ68767
JQ770130	ACJ68646
JX122432	ACJ68756
JN986894	ACJ68625
JX122433	ACJ68657
KM113169	ACJ68690
JX122426	ACJ68778
JN986891	ACJ68789
KM113289	ACJ68800
KP865954	ACR48930
KJ768995	AEZ67271
KJ768985	ACR48920
JF715034	ACR48924
JQ770140	ACR48928
KJ768999	ACR48925
JQ770131	ACR48926
JQ770133	ACJ68712
JN869538	ACJ68734
KX598448	ACR48917
JQ770135	ACJ68668
JQ770136	ACJ68679
JF715023	ACJ68701
JF715035	ACR48921
JF715038	ACJ68723
JX122436	ACR48927
JF715022	ACJ68745
JQ770132	ACR48922
KJ768993	ACR48929
JF715031	AFD62262
JF715050	AHB73382
KF259127	AHB73081
KF259149	AFD62265
KF259139	AIW63682
KF259140	AFJ19014
JX122438	AIW63694
JF715048	AHB72994
JF715019	AFV68524
JF715021	AHB73129
JF715028	AHH25367
JF714998	AHH25369
JF714999	AHH25371
JF715020	AHH25372
JF715024	AHH25373
FJ190120	AHH25375
KJ419954	AHH25370
FJ190140	AHH25374
KC820995	AHH25368
FJ190134	AFW18405
FJ190151	AHB72970
FJ190119	AHH25365
FJ190141	AHH25366
FJ190139	AGO17959
FJ190144	ACD47112
FJ190133	ACD47113
KF746859	ADP69275
KF715236	ABM21888
KF746843	AGO17837
KF746867	ABM21882
KF746777	ABM21884
AY664667	ACD47115
FJ190118	ADG59572
KF746795	ADG59573
FJ534546	ACD47111
GQ202036	ACD47116
FJ534548	ACD47117
FJ534538	ACD47118
FJ534550	ADG59568
GQ202056	ACD47114
FJ499463	ADG59571
JF795062	ADG59570
KJ419941	ACJ68635
KC820994	ABS50539
JF795078	ABS50559
KT216639	ABS50558
KJ426485	ABS50537
KT216633	ABS50540
KC820993	ABS50541
KC820992	ABS50555
KC820996	ABS50557
EU216085	ABS50543
EU926626	ABS50547
HQ425334	ABS50536
FJ190135	ABS50535
FJ190142	ABS50560
FJ190147	ABS50552
FJ190143	ABS50553
FJ190149	ABS50538
FJ190136	ABS50556
HM008893	ACR48923
FJ190145	ABS50533
HM008894	ABS50546
FJ190121	ABS50548
EU216080	ABS50534
KF259121	ABS50561
KF259122	ABS50551
KP865929	ABS50545
EU216083	ABS50544
EU157934	ABS50542
EU157935	ABS50549
EU157936	ABS50550
EU216079	ABS50554
EU216081	ACZ45242
EU216082	CAB95858
EU216084	CAB95859
EU216086	CAC19695
HM008895	AAQ04866
EU216088	AGO17967
KF188397	ADG59567
KF188391	AAQ04869
KF259094	AAQ04865
KP865927	BAB39516
AY664666	AFA51697
AY664661	ADG59565
KF188382	AHA98352
AY664673	AAQ04868
AY664662	ABK32843
AY664669	BAB39515
AY664664	ADX06969
AY664660	AGO17913
AY664663	AAP49063
KF259091	AGO17971
KF259080	AAP49061
KF259085	ACD12174
GU471889	ACD12185
KP412432	ACD12196
KC817007	ACD12207
DQ064357	ALR82149
FJ190123	AAQ04870
GU471885	CAG27355
GU471801	CAG27356
GU471897	CAJ43130
GU471803	ACY79677
GU471892	AEN95125
DQ064372	ADQ43596
DQ064356	AAW78076
FJ190127	ABE02149
FJ231868	ADQ43597
JQ710463	ACD37774
AY664675	ACD37764
DQ064359	AGO17911
KF768240	AGO17965
CY014613	AAW78075
KF188377	ABX55777
KF188357	AFM47148
KF188327	AAV68016
KF188276	AAW78074
KF188272	AAW78078
KF188242	AAW78077
KF188234	AAV65819
CY006021	AAV68024
CY075046	ABQ57380
CY075038	AAF70404
CY075054	ADV36585
CY075030	ACZ45244
KP865928	AGO17919
AF461518	ACZ45243
AF461519	BAE80443
DQ485224	BAH69242
CY006023	AGI41188
EU753346	ACR58621
KJ162124	ACR61647
AY281745	AHZ38298
AB256690	BAH23433
CY006025	AHZ38334
DQ064368	ACT83203
FJ190114	BAO10668
HM773433	ANT47356
JF795110	ANT47368
HM773441	AGO17625
KP865930	ALR82073
GU471797	ALR82075
GU471798	ANT47344
AY664671	AGO17631
AY664665	AMK48448
AY664668	BAR64424
DQ064367	AHB73906
DQ064369	ADQ43613
AB256746	AGI02440
DQ064371	AEF10495
AB256730	AFZ15764
KP100807	AER39802
GU471884	AER39812
JQ639786	AER39782
KP100808	AER39792
KF313559	AER70100
KF313560	AGO17627
EF070733	AGO17629
KF313564	AHZ38286
KF313565	AHZ38346
DQ485216	AHZ38358
EU926628	AMA65243
EU086237	BAI68193
EU081864	BAK40149
EU086284	BAI68195
DQ064358	BAE96035
EU502901	BAF34374
EU516312	ADK70159
EU502893	CCH50651
DQ485208	AHZ38370
KF768236	AHZ38382
AB256674	ADQ43598
AB256722	ABW97483
AB256738	ANQ69357
KF746835	ABI84526
KF746762	CAE00569
HM773439	BAF48358
AF461531	AEA04411
HM773434	AGB50941
DQ064354	ADP06945
EU926625	ADP07089
DQ064370	ADF29777
FJ190115	AGY80738
HM008896	AMQ32457
EU573939	ALX30502
EU573940	AGY79680
AF461520	AGY80715
EU573941	AGB98329
EU926627	AFR46632
AF461530	AFR46643
KF746876	AGE08079
KF746756	AGL60995
DQ064375	AGY80762
FJ190128	AGY80750
DQ064365	ANE05619
HM008897	ANE05739
AF461516	ABI84468
AF461521	AGO17885
KF313562	AHG26325
DQ003335	AHG26289
KF313561	AHG26229
KF313563	AHG26253
AY603067	AHG26265
KM411633	AHG26277
HM773438	AFP99799
DQ465400	AHG26241
CY077084	AHG26409
KF746827	AHG26301
EU573938	AHG26313
JN381626	AHG26337
KU042902	AHG26349
KU042910	AHG26361
KU042918	AHG26373
KJ696534	AHG26385
JN540074	AHG26397
KF800940	AHG26421
JQ905259	AHG26433
CY038466	AHG26445
CY038474	AHG26457
JX273551	AHG26469
KT285349	AHG26481
KT285333	AHH00890
JX310066	AJE61909
JX310065	AJE61921
JX310067	AFZ77446
JX273545	ADU53080
KX351198	ANO46321
KC555081	AGO17925
KC555105	AGO17988
KC555089	AET77157
JX273557	AGL57971
JX273558	AET74672
KP657977	AGE03192
KT216645	AHN96652
KT216648	AEM76476
KP185988	AGY80727
KP186005	AGO17949
KP185989	AGO17980
AB753177	AGO17994
KF188316	ACU15837
KF768203	ACR59579
KF259135	ADQ92618
KF259136	AET77518
KF188335	AGL58293
KF259125	AGO17937
KF259130	AGO17961
KF259131	AHN02951
KF259132	ABB87942
KF259133	ABI84437
EF063725	ACG59813
EU477246	AAT65407
GU050554	ABB87921
FJ464715	ABB88393
GQ120553	ACG59824
EF492236	AGO17939
EF492232	AGO17978
EF492234	AGO17984
EF492230	AGO17973
EF492235	AGO17941
EF492226	AGO17951
EF492225
EF492222
EF492243
EF492228
JX273546
EF501983
EF492242
EF492223
EF492240
JX273537
AY738455
JX273544
AY738453
EF063512
EF063510
EF063511
CY076723
EF063514
KF188352
EF063513
AY206676
AJ404626
AJ404627
GU053179
KF188299
EF492237
AY738456
AY738454
EF492231
AY738452
EF492229
EF492233
GU053201
AY738451
EF492221
AB049159
AB049160
FJ794817
KF800947
JX465626
EU477241
EF063730
FN600115
EF063726
EF063728
EU477247
EU477248
EU477249
GQ497123
GU071978
JF323006
KF188375
JX273538
GU050287
JX273559
JX273555
JX273560
JX273556
GU050279
GU050295
JX294921
CY038394
KJ696533
KF800938
CY038418
CY038442
KF188359
KF188325
CY038450
CY038458
JN540066
JN540058
JX273554
CY038402
CY038426
CY038410
KF188347
CY038434
CY038482
JN646748
KF800939
KF800941
JQ970436
JX456180
JQ970437
JX456181
JX456182
JX294922
JX294923
JX294920
KC757824
KT361972
KT362038
KJ643731
KT361996
KJ643713
KT361962
KT362004
KJ643776
KC757951
KC757907
KJ643808
KJ643840
KJ643684
KJ643726
KJ643739
KJ643612
KJ643636
KJ643659
KJ643755
KJ643856
KJ643784
KJ643672
KJ643597
KJ643667
KJ643680
KJ643620
KC758037
KJ643800
KJ643792
KJ643864
KJ643628
KJ643643
KJ643692
KJ643763
KJ643816
KC757796
KC758099
KC757893
KC758106
KC757877
KC757817
KC757840
KC757929
KC757900
KC758075
KC757848
KC757855
KC758030
KC757802
KC757832
KC758015
KC757959
KC758114
KC757922
KC758091
KC758083
KC757991
JQ254954
JQ254942
JQ254952
JQ254948
JQ254945
FJ464726
GQ120560
CY093088
CY093096
JQ254937
GQ120550
GQ120558
GQ120555
FJ464717
GQ120551
FJ464718
FJ464719
FJ464727
GQ120554
GQ120556
FJ464723
GQ120559
GQ120552
FJ464725
GQ120557
GQ120561
KX000790
KX000710
KX000865
KF881378
JQ254940
GQ120548
GQ120549
FJ464724
FJ464716
FJ464714
FJ464721
FJ464730
FJ464722
FJ464729
FJ464720
FJ464728
KJ781213
KF881459
JQ906555
KJ781215
JN828570
JQ440373
KJ781207
CY110928
CY110927
CY110925
JQ906551
KF998211
KF998217
KX000743
KX000781
KX000838
KX000763
KX000750
KX000793
KX000741
KX000712
KX000732
KX000770
KX000814
KX000844
KX000863
KX000822
KX000878
KX000745
KX000801
KX000791
KX000775
KX000830
KX000857
KX000708
KX000853
KT216663
KX000716
KX000739
KX000805
KX000836
KX000756
KX000766
KX000777
KX000792
KX000815
KX000821
KX000846
KX000861
KJ781209
JX912985
KF881394
KT216664
KX000794
KX000789
KX000715
KX000760
JX912997
KX000864
KX000845
KX000735
KX000748
KX000736
KX000797
KX000823
KX000871
KX000751
KX000758
KX000754
KX000817
KJ781216
KF258190
KF258183
KF881553
KF258184
KF258186
KF881386
KF258191
KF881640
KJ781211
KJ781212
KJ781214
KF881370
KJ781208
KJ781210
KF881341
KF881475
KF881574
KF881732
KF258177
KF998208
KF998209
JX912984
KX000713
KX000718
KX000860
JQ906552
KC017474
JQ906554
CY126232
KF998210
KF998212
KF998218
KF998213
KF998215
KF998214
KF998216
JX912990
KF258187
KF258174
KF881483
KC757983
KC758007
KC758060
KC758045
KC758023
KC757937
JX273540
KC757967
KC757885
KF188249
KC757788
KC757999
KC757863
KC757975
JX273539
KC986294
EU665421
EU665422
EU665420
EU665423
CY068643
JX273542
KM519973
KM519965
KM922684
GU071981
GU071980
KC555097
KF188311
KF188240
KF188337
KF188236
KF188238
KF188260
JX456178
FJ794818
JX456179
JX456177
GU071968
GU071964
GU071966
JX273543
GU071982
JX273553
EU477243
EU477245
GU071983
GU071979
GU071984
EF063733
DQ922904
EF063732
EF063734
EF063735
EU477242
EU477539
EU477244
GU071977
AB545591
AB545593
JQ344328
CY073800
JQ344326
CY157510
CY157025
CY157502
CY157518
CY157534
CY133373
CY125750
CY125758
CY130453
CY133633
CY146513
CY205203
CY157526
AY633292
CY005990
AY633164
CY005991
EU982308
AY633276
CY005989
KF188321
CY006042
KF188339
KF188274
EU982316
KF188341
KF188331
KF188285
KJ013297
JX437685
KF971997
KP336387
KF972021
KF972093
KF972037
KF972061
KF972085
KF972077
KF972069
KF972117
KF972005
KF972101
KF971949
KF971989
[truncated: 128 more rows]
