# Supplementary material for: Genetic Characteristic and Global Transmission of Influenza A H9N2 Virus
Source: Front Microbiol. 2017 Dec 22;8:2611. doi: 10.3389/fmicb.2017.02611 (PMC5744263; doi:10.3389/fmicb.2017.02611)
Supplement: Supplementary Table 2 — The migration ways with Bayesian stochastic search variable selection tests of the HA Worldwide lineage. [file Table2.XLSX]

## Sheet: Sheet1
country1	country2	frequency	Bayes Factor
USA	Canada	0.975	1080.99
China	SouthAfrica	1	3.32
China	Sweden	1	5.52
China	Japan	1	680.94
China	Iran	1	7.51
China	Netherlands	0.875	7.34
HongKong	Malaysia	0.75	10.31
HongKong	USA	0.9	40.94
Japan	China	0.775	680.94
Netherlands	Sweden	1	49.52
Netherlands	UnitedKingdom	0.9	20.09
SouthKorea	USA	0.85	5975.34
Switzerland	Finland	0.875	17.07
Switzerland	Portugal	0.95	26.55
USA	Germany	1	4.63
USA	Japan	0.95	3.38
USA	SouthKorea	0.9	3.82
USA	HongKong	0.75	40.95
USA	China	0.75	6.94
