# Supplementary material for: Genetic Characteristic and Global Transmission of Influenza A H9N2 Virus
Source: Front Microbiol. 2017 Dec 22;8:2611. doi: 10.3389/fmicb.2017.02611 (PMC5744263; doi:10.3389/fmicb.2017.02611)
Supplement: Supplementary Table 3 — The migration ways with Bayesian stochastic search variable selection tests of the NA Worldwide lineage. [file Table3.XLSX]

## Sheet: Sheet1
country1	country2	frequency	Bayes Factor
China	Japan	1	15.05
China	SouthKorea	1	31936.2
SouthKorea	China	1	31936.2
USA	Canada	1	5033.51
Poland	UnitedKingdom	0.875	217.54
Netherlands	Sweden	0.825	188.19
Japan	Sweden	0.85	81.51
USA	HongKong	1	24.38
Japan	Finland	0.9	19.32
Japan	China	1	15.05
China	Malaysia	0.9	13.13
Sweden	SouthAfrica	0.8	9.71
Japan	SouthKorea	1	7.83
Japan	Portugal	0.9	9.32
China	Portugal	0.75	3.92
Sweden	Portugal	0.8	3.68
USA	SouthKorea	0.9	24.44
SouthKorea	Japan	0.9	7.83
