# Supplementary material for: Genetic Characteristic and Global Transmission of Influenza A H9N2 Virus
Source: Front Microbiol. 2017 Dec 22;8:2611. doi: 10.3389/fmicb.2017.02611 (PMC5744263; doi:10.3389/fmicb.2017.02611)
Supplement: Supplementary Table 4 — The migration ways with Bayesian stochastic search variable selection tests of the HA Asia-Africa lineage. [file Table4.XLSX]

## Sheet: Sheet1
country1	country2	frequency	Bayes Factor
HongKong	China	1	18432.4
India	Bangladesh	0.95	831.97
India	Nepal	1	83.93
Iran	Iraq	1	36.87
Israel	Egypt	1	157.51
Israel	Lebanon	1	2627.93
Japan	HongKong	1	3.3
Japan	Iran	0.9	3.21
Japan	Pakistan	0.85	21.4
Pakistan	India	0.975	56.22
Pakistan	Iran	1	3066.95
Pakistan	Israel	0.95	9.28
Pakistan	UnitedArabEmirates	1	47.45
SaudiArabia	UnitedArabEmirates	0.75	35.26
UnitedArabEmirates	Libya	0.8	10.4
UnitedArabEmirates	SaudiArabia	0.75	35.26
