# Supplementary material for: Genetic Characteristic and Global Transmission of Influenza A H9N2 Virus
Source: Front Microbiol. 2017 Dec 22;8:2611. doi: 10.3389/fmicb.2017.02611 (PMC5744263; doi:10.3389/fmicb.2017.02611)
Supplement: Supplementary Table 5 — The migration ways with Bayesian stochastic search variable selection tests of the NA Asia-Africa lineage. [file Table5.XLSX]

## Sheet: Sheet1
country1	country2	frequency	Bayes Factor
HongKong	China	1	17.07
India	Bangladesh	1	211.24
Iran	Emirates	0.8	17.3
Iran	Israel	1	8.12
Israel	Egypt	1	88.78
Israel	Lebanon	0.925	35.98
Japan	HongKong	1	12.32
Japan	SaudiArabia	1	8.71
Pakistan	India	1	5.54
Pakistan	Iran	1	41.91
SaudiArabia	Iran	0.75	12.66
SaudiArabia	Israel	1	11.17
