# Supplementary material for: Genetic Characteristic and Global Transmission of Influenza A H9N2 Virus
Source: Front Microbiol. 2017 Dec 22;8:2611. doi: 10.3389/fmicb.2017.02611 (PMC5744263; doi:10.3389/fmicb.2017.02611)
Supplement: Supplementary Table 6 — The migration ways with Bayesian stochastic search variable selection tests of the HA China lineage. [file Table6.XLSX]

## Sheet: Sheet1
country1	country2	frequency	Bayes Factor
Beijing	Hebei	0.775	35.4
Guangdong	Beijing	0.75	451.2
Guangdong	Guangxi	0.9	68819.1
Guangdong	Henan	0.925	68819.1
Guangdong	HongKong	1	5286.72
Guangdong	Hubei	0.75	68819.1
Guangdong	Japan	0.8	5.2
Guangdong	JiangsuAnhui	1	68819.1
Guangdong	NorthEastChina	1	68819.1
Guangdong	Shandong	1	68819.1
Guangdong	Sichuan	1	1631.08
Guangdong	Vietnam	0.825	6.57
Guangdong	Fujian	0.8	6249.33
Guangdong	Xinjiang	0.75	3.21
Guangdong	YunnanGuizhou	1	68819.1
Guangdong	ZhejiangShanghai	1	68819.1
Guangxi	YunnanGuizhou	0.75	5.2
Hebei	Beijing	0.75	3.1
Hebei	Fujian	1	3.32
Henan	Hebei	1	3.65
JiangsuAnhui	Beijing	0.8	10.32
JiangsuAnhui	Guangdong	1	3.24
JiangsuAnhui	Guangxi	0.75	3.36
JiangsuAnhui	Hebei	0.825	5.12
JiangsuAnhui	Hubei	1	11.49
JiangsuAnhui	Japan	0.75	3.09
JiangsuAnhui	NorthEastChina	0.75	3.66
JiangsuAnhui	Shandong	0.75	6.21
JiangsuAnhui	Sichuan	0.8	3.11
JiangsuAnhui	Vietnam	0.825	4.55
JiangsuAnhui	ZhejiangShanghai	1	60.23
NorthEastChina	Hebei	0.75	5.55
Shandong	Beijing	0.8	3.21
