# Supplementary material for: Genetic Characteristic and Global Transmission of Influenza A H9N2 Virus
Source: Front Microbiol. 2017 Dec 22;8:2611. doi: 10.3389/fmicb.2017.02611 (PMC5744263; doi:10.3389/fmicb.2017.02611)
Supplement: Supplementary Table 7 — The migration ways with Bayesian stochastic search variable selection tests of the NA China-I lineage. [file Table7.XLSX]

## Sheet: Sheet1
country1	country2	frequency	Bayes Factor
Guangdong	Henan	1	4.27
Guangdong	HongKong	1	206.06
Guangdong	Jiangsu	1	78.06
Guangdong	NorthEastChina	0.925	5.9
Guangxi	HongKong	1	690.39
Guangxi	VietNam	1	4.32
HongKong	Fujian	0.925	5.63
HongKong	Guangxi	0.95	690.39
HongKong	Shandong	0.95	4.34
HongKong	Shanghai	0.925	8.29
HongKong	VietNam	0.775	9.82
HongKong	YunnanGuizhou	1	7.06
NorthEastChina	Japan	0.95	35.63
Vietnam	Guangxi	0.95	4.32
YunnanGuizhou	Fujian	1	3.66
