# Supplementary material for: Genetic Characteristic and Global Transmission of Influenza A H9N2 Virus
Source: Front Microbiol. 2017 Dec 22;8:2611. doi: 10.3389/fmicb.2017.02611 (PMC5744263; doi:10.3389/fmicb.2017.02611)
Supplement: Supplementary Table 8 — The migration ways with Bayesian stochastic search variable selection tests of the NA China-II lineage. [file Table8.XLSX]

## Sheet: Sheet1
COUNTRY1	COUNTRY2	FERQUENCY	BAYES FACTOR
Guangdong	Guangxi	1	26.38
Guangdong	HongKong	1	7.43
Guangdong	Jiangsu	0.9	319.84
Guangdong	YunnanGuizhou	0.975	15.05
Guangxi	Jiangsu	0.8	6.3
Guangxi	Sichuan	0.95	5.21
Guangxi	YunnanGuizhou	1	6.43
Hebei	Jiangsu	0.875	5.63
Hebei	Shandong	1	25.27
HongKong	Guangdong	1	7.43
Hubei	Shandong	0.85	33.8
Jiangsu	Beijing	1	47.93
Jiangsu	Guangxi	0.85	6.3
Jiangsu	Hebei	0.975	5.62
Jiangsu	Hubei	0.85	4.02
Jiangsu	Shandong	0.9	95829.8
Jiangsu	Tibet	0.825	5.33
Jiangsu	Zhejiang	0.85	95829.8
Shandong	Beijing	0.925	3.29
Shandong	Fujian	0.875	244.93
Shandong	Hebei	0.925	25.27
Shandong	Henan	0.925	17.24
Shandong	Japan	0.8	5.81
Shandong	Jiangsu	0.875	95829.8
YunnanGuizhou	Guangxi	0.85	6.43
Zhejiang	Japan	0.75	10.68
Zhejiang	Jiangsu	1	95829.8
Zhejiang	Shandong	0.75	3.42
