# Supplementary material for: Genetic Characteristic and Global Transmission of Influenza A H9N2 Virus
Source: Front Microbiol. 2017 Dec 22;8:2611. doi: 10.3389/fmicb.2017.02611 (PMC5744263; doi:10.3389/fmicb.2017.02611)
Supplement: Supplementary Table 9 — The positive selection results of HA lineages. [file Table9.XLS]

## Sheet: Table 1A-HA-Worldwide lineage
Codon	SLAC dN-dS	SLAC p-value	FEL dN-dS	FEL p-value	MEME ω+	MEME p-value	FUBAR dN-dS	FUBAR Post.Pr.	Consensus
3	3.668	0.181	0.449	0.059	>100	0.062	0.217	0.848		＋	＋
13	5.016	0.018	0.524	0.011	>100	0.017	0.305	0.942	＋	＋	＋	＋
38	6.374	0.157	0.797	0.052	>100	0.057	0.48	0.928		＋	＋	＋
40	4.74	0.032	0.562	0.004	>100	0.005	0.379	0.983	＋	＋	＋	＋
93	2.014	0.333	0.158	0.615	9.509	0.095	0.069	0.615			＋
112	0.668	0.569	0.064	0.727	18.402	0.086	0.003	0.485			＋
118	-1.583	0.884	-0.3	0.258	79.679	0.031	-0.235	0.129			＋
126	-7.061	1	-1.064	0	96.919	0.023	-0.807	0		－	＋	－
145	2.142	0.279	0.177	0.396	>100	0.071	0.129	0.749			＋
149	3.945	0.163	0.472	0.29	6.215	0.07	0.648	0.869			＋
153	-4.551	0.945	-0.635	0.189	5.054	0.05	-0.525	0.097			＋	－
167	2.243	0.308	0.287	0.351	13.296	0.019	0.165	0.776			＋
180	0.617	0.549	0.123	0.718	7.818	0.015	0.11	0.607			＋
213	-3.026	0.982	-0.444	0.044	62.373	0.087	-0.419	0.009		－	＋	－
252	-5.387	0.984	-0.829	0.013	45.383	0.007	-0.778	0.009		－	＋	－
283	0.18	0.692	-0.021	0.891	>100	0.024	-0.1	0.263			＋
287	5.982	0.017	0.681	0.007	>100	0.012	0.394	0.961	＋	＋	＋	＋
316	-0.881	0.845	-0.189	0.419	52.172	0.09	-0.213	0.134			＋
337	8.534	0.002	1.063	0	>100	0.001	1.187	1	＋	＋	＋	＋
370	-0.51	0.712	-0.123	0.657	12.722	0.006	-0.042	0.361			＋
389	-2.04	0.933	-0.338	0.187	>100	0	-0.295	0.077			＋	－
428	1.109	0.472	0.122	0.493	>100	0.04	0.064	0.628			＋
536	-1.623	0.865	-0.111	0.626	>100	0.001	-0.102	0.244			＋
541	1.876	0.264	0.243	0.088	>100	0.112	0.119	0.762		＋

## Sheet: Table 1B-HA-Asia-Africa lineage
Codon	SLAC dN-dS	SLAC p-value	FEL dN-dS	FEL p-value	MEME ω+	MEME p-value	FUBAR dN-dS	FUBAR Post.Pr.	Consensus
3	1.76	0.25	0.251	0.443	>100	0	0.09	0.653			＋
15	­0.348	0.791	­0.133	0.535	30.181	0.044	­0.217	0.115			＋
42	2.054	0.09	0.337	0.043	>100	0.061	0.213	0.88	＋	＋	＋
72	­0.347	0.791	­0.122	0.569	>100	0.087	­0.212	0.12			＋
145	0.945	0.405	0.13	0.625	59.961	0.016	0.044	0.565			＋
149	0.522	0.539	0.031	0.927	>100	0.061	­0.048	0.409			＋
168	5.199	0.028	1.176	0.03	38.644	0	0.992	0.993	＋	＋	＋	＋
198	7.489	0.001	1.254	0.003	9.317	0.005	1.103	0.999	＋	＋	＋	＋
201	2.785	0.067	0.544	0.022	>100	0.002	0.307	0.936	＋	＋	＋	＋
204	2.525	0.077	0.444	0.039	>100	0.055	0.215	0.853	＋	＋	＋
205	­2.426	0.988	­0.637	0.02	>100	0.003	­0.480	0.009		－	＋	－
234	6.131	0.004	1.417	0.002	99.956	0	1.094	0.999	＋	＋	＋	＋
235	2.275	0.157	0.464	0.117	>100	0	0.21	0.839			＋
282	3.505	0.066	0.703	0.043	13.51	0.041	0.667	0.967	＋	＋	＋	＋
320	­3.445	0.997	­0.619	0.012	19.372	0.082	­0.417	0.008		－	＋	－
334	­0.687	0.889	­0.162	0.351	>100	0.041	­0.235	0.076			＋	－
449	­0.279	0.837	­0.053	0.782	>100	0.004	­0.192	0.137			＋
466	­2.389	0.979	­0.411	0.119	18.438	0.061	­0.303	0.039			＋	－
469	1.534	0.562	0.31	0.719	>100	0.056	0.1	0.698			＋
501	2.024	0.228	0.38	0.304	>100	0.081	0.148	0.728			＋
504	1.017	0.353	0.293	0.174	>100	0.011	0.023	0.539			＋
535	­0.343	0.79	­0.068	0.762	>100	0	­0.166	0.167			＋
537	2.4	0.059	0.498	0.016	>100	0.004	0.237	0.904	＋	＋	＋	＋

## Sheet: Table 1C-HA-China lineage
Codon	SLAC dN-dS	SLAC p-value	FEL dN-dS	FEL p-value	MEME ω+	MEME p-value	FUBAR dN-dS	FUBAR Post.Pr.	Consensus
3	14.582	0	2.374	0	>100	0	3.317	1	＋	＋	＋	＋
4	6.1	0	0.888	0	6.944	0	1.115	1	＋	＋	＋	＋
6	­1.397	0.937	­0.210	0.157	>100	0.02	­0.193	0.085			＋	－
8	0.864	0.324	0.011	0.929	>100	0.015	0.017	0.492			＋
13	1.571	0.075	0.169	0.215	6.401	0.119	0.186	0.825	＋
15	2.206	0.02	0.273	0.051	9.122	0.047	0.272	0.925	＋	＋	＋	＋
66	­0.056	0.629	­0.014	0.932	9.718	0.06	0.007	0.444			＋
145	1.902	0.08	0.184	0.273	14.352	0.006	0.232	0.871	＋		＋
149	1.883	0.027	0.263	0.045	5.131	0.063	0.269	0.916	＋	＋	＋	＋
150	­0.581	0.955	­0.115	0.103	>100	0.044	­0.340	0.006			＋	－
168	2.658	0.009	0.303	0.034	3.84	0.048	0.303	0.957	＋	＋	＋	＋
175	0.615	0.257	0.095	0.125	>100	0.001	0.041	0.607			＋
182	1.28	0.043	0.18	0.005	>100	0.006	0.285	0.978	＋	＋	＋	＋
198	13.479	0	2.295	0	6.015	0	2.958	1	＋	＋	＋	＋
234	5.586	0	1.002	0	>100	0	1.975	1	＋	＋	＋	＋
235	­3.344	0.999	­0.344	0.02	54.331	0.001	­0.418	0.018		－	＋	－
244	1.372	0.077	0.159	0.161	2.59	0.187	0.172	0.82	＋
245	­2.034	0.998	­0.320	0.005	>100	0.078	­0.509	0.001		－	＋	－
265	­2.602	1	­0.479	0	>100	0.004	­0.618	0		－	＋	－
272	­0.552	0.889	­0.084	0.334	97.966	0.001	­0.196	0.084			＋	－
282	­0.237	0.697	­0.071	0.654	>100	0.037	­0.006	0.415			＋
296	­4.582	1	­0.686	0	>100	0.037	­0.727	0		－	＋	－
300	­1.238	0.977	­0.275	0.019	>100	0	­0.426	0.003		－	＋	－
306	­1.607	0.976	­0.291	0.031	>100	0.025	­0.283	0.035		－	＋	－
307	­3.729	1	­0.673	0	70.27	0.093	­0.669	0		－	＋	－
309	­1.032	0.976	­0.185	0.087	>100	0	­0.366	0.014		－	＋	－
353	0.816	0.108	0.123	0.044	>100	0.061	0.122	0.805		＋	＋
381	2.11	0.037	0.339	0.01	7.127	0.015	0.417	0.972	＋	＋	＋	＋
396	­0.018	0.691	­0.027	0.778	>100	0.003	­0.151	0.179			＋
418	­0.998	0.988	­0.121	0.092	>100	0.007	­0.253	0.016			＋	－
440	­0.436	0.963	­0.070	0.231	>100	0.053	­0.232	0.016			＋	－
502	­0.501	0.91	­0.066	0.334	72.457	0.07	­0.228	0.05			＋	－
523	­0.762	0.938	­0.170	0.119	>100	0.012	­0.368	0.017			＋	－
524	­4.673	1	­0.615	0	>100	0.093	­0.606	0		－	＋	－
535	­0.724	0.954	­0.120	0.186	>100	0.029	­0.300	0.015			＋	－
552	­3.043	1	­0.431	0	>100	0.007	­0.590	0		－	＋	－
556	0.696	0.204	0.095	0.061	>100	0.083	0.128	0.85		＋	＋
557	0.653	0.223	0.096	0.062	>100	0.082	0.128	0.848		＋	＋
558	0.335	0.454	0.037	0.695	>100	0	0.005	0.488			＋
559	0.695	0.206	0.094	0.101	>100	0	0.089	0.745			＋
