# Supplementary material for: Genetic Characteristic and Global Transmission of Influenza A H9N2 Virus
Source: Front Microbiol. 2017 Dec 22;8:2611. doi: 10.3389/fmicb.2017.02611 (PMC5744263; doi:10.3389/fmicb.2017.02611)
Supplement: Supplementary Table 10 — The positive selection results of NA lineages. [file Table10.XLS]

## Sheet: Table-2A-NA-Worldwide lineage
Codon	SLAC dN-dS	SLAC p-value	FEL dN-dS	FEL p-value	MEME ω+	MEME p-value	FUBAR dN-dS	FUBAR Post.Pr.	Consensus
9	­0.045	0.708	­0.098	0.685	>100	0	­0.151	0.18			＋
86	1.28	0.128	0.42	0.174	29.992	0.082	0.192	0.844			＋
113	0.433	0.442	0.149	0.371	27.994	0.087	0.08	0.689			＋
358	1.526	0.046	0.511	0.022	>100	0.034	0.269	0.935	＋	＋	＋	＋
402	­1.911	0.999	­0.537	0.01	>100	0.034	­0.366	0.004		－	＋	－
414	1.045	0.161	0.361	0.088	42.851	0.053	0.207	0.895		＋	＋

## Sheet: Table-2B-NA-Asia-Africa lineage
Codon	SLAC dN-dS	SLAC p-value	FEL dN-dS	FEL p-value	MEME ω+	MEME p-value	FUBAR dN-dS	FUBAR Post.Pr.	Consensus
6	0.954	0.485	0.204	0.581	>100	0.072	0.07	0.613			＋
19	2.994	0.094	0.564	0.048	>100	0.067	0.192	0.835	＋	＋	＋
42	2.449	0.225	0.682	0.068	4.932	0.093	0.278	0.882		＋	＋
77	4.299	0.076	0.783	0.118	21.601	0.065	0.641	0.935	＋		＋	＋
88	­0.045	0.695	­0.006	0.988	>100	0.003	­0.100	0.297			＋
143	2.322	0.227	0.563	0.145	>100	0.067	0.135	0.733			＋
149	2.194	0.162	0.415	0.081	>100	0.105	0.135	0.761		＋
181	­2.240	0.984	­0.542	0.102	>100	0.009	­0.359	0.032			＋	－
316	0.915	0.509	0.207	0.245	>100	0	0.025	0.552			＋
318	0.88	0.518	0.189	0.176	>100	0.001	0.074	0.674			＋
319	­0.465	0.789	­0.136	0.708	>100	0	­0.160	0.206			＋
320	­2.710	0.98	­0.740	0.033	>100	0.019	­0.459	0.026		－	＋	－
356	3.335	0.082	0.69	0.032	>100	0.048	0.273	0.906	＋	＋	＋	＋
403	5.194	0.106	1.171	0.041	>100	0.058	0.642	0.921		＋	＋	＋
416	3.347	0.141	0.782	0.059	3.621	0.078	0.557	0.937		＋	＋	＋
432	2.66	0.149	0.475	0.045	>100	0.063	0.182	0.834		＋	＋
468	3.657	0.106	0.89	0.097	10.406	0.09	0.555	0.894		＋	＋

## Sheet: Table-2C-NA-China-I lineage
Codon	SLAC dN-dS	SLAC p-value	FEL dN-dS	FEL p-value	MEME ω+	MEME p-value	FUBAR dN-dS	FUBAR Post.Pr.	Consensus
37	1.407	0.39	0.982	0.091	>100	0.115	0.143	0.775		＋
40	0.732	0.544	0.127	0.931	>100	0.029	0.037	0.576			＋
54	2.674	0.125	1.289	0.081	>100	0.105	0.226	0.825		＋
56	1.477	0.337	0.848	0.096	>100	0.121	0.155	0.8		＋
73	4.185	0.016	2.448	0.015	>100	0.009	0.434	0.907	＋	＋	＋	＋
81	2.975	0.11	1.655	0.056	>100	0.065	0.268	0.85		＋	＋
149	4.381	0.033	2.864	0.011	>100	0.018	0.772	0.965	＋	＋	＋	＋
296	2.455	0.172	1.315	0.063	>100	0.084	0.239	0.845		＋	＋
366	­0.139	0.778	­0.152	0.854	>100	0.063	­0.084	0.339			＋
384	2.835	0.145	1.624	0.025	>100	0.038	0.362	0.928		＋	＋	＋
416	0.118	0.71	0.211	0.774	66.934	0.024	0.026	0.534			＋
423	­0.258	0.802	­0.235	0.819	>100	0.003	­0.087	0.357			＋
449	0.243	0.672	0.135	0.907	>100	0.082	­0.065	0.375			＋
450	1.139	0.414	0.847	0.171	>100	0.004	0.061	0.615			＋
465	­5.490	0.998	­4.649	0.004	>100	0.029	­1.105	0.007		－	＋	－
466	1.41	0.387	0.99	0.087	>100	0.11	0.144	0.778		＋
468	1.028	0.468	0.364	0.787	>100	0.04	­0.034	0.501			＋

## Sheet: Table-2D-NA-China-II lineage
Codon	SLAC dN-dS	SLAC p-value	FEL dN-dS	FEL p-value	MEME ω+	MEME p-value	FUBAR dN-dS	FUBAR Post.Pr.	Consensus
8	1.115	0.547	0.587	0.346	>100	0.085	0.113	0.719			＋
9	2.236	0.039	0.462	0.025	>100	0.038	0.187	0.87	＋	＋	＋
190	­0.721	0.822	­0.460	0.205	>100	0.001	­0.287	0.075			＋	－
243	­0.211	0.832	­0.096	0.613	>100	0.071	­0.142	0.177			＋
249	2.715	0.095	0.642	0.088	47.291	0.029	0.676	0.953	＋	＋	＋	＋
258	0.941	0.338	0.303	0.246	>100	0.014	0.053	0.606			＋
260	­5.021	1	­1.278	0	39.226	0.021	­0.959	0		－	＋	－
273	­0.025	0.692	­0.008	0.977	64.206	0.059	­0.097	0.284			＋
315	1.305	0.274	0.259	0.387	42.659	0.032	0.114	0.74			＋
347	­3.215	0.995	­1.083	0.005	>100	0.004	­0.865	0.001		－	＋	－
368	1.99	0.211	0.369	0.414	3.402	0.364	0.644	0.921				＋
381	0.371	0.569	0.049	0.83	>100	0.004	­0.005	0.468			＋
468	1.398	0.132	0.336	0.057	>100	0.074	0.099	0.756		＋	＋
